# Supplementary material for: DNA Methylation-derived biological age and long-term mortality risk in subjects with type 2 diabetes
Source: Cardiovasc Diabetol. 2024 Jul 13;23:250. doi: 10.1186/s12933-024-02351-7 (PMC11245869; doi:10.1186/s12933-024-02351-7)
Supplement: Supplementary file 3 [file 12933_2024_2351_MOESM3_ESM.xlsx]

## Sheet: Sheet1
Supplementary Table 1. Summary of the assessed DNA methylation (DNAm) biomarkers.
Biomarker ID	Biomarker Group	Biomarker Description	Reference Citation	Reference PMID/DOI	Reference Link	Biomarker Calculation Platform or Source Code
DNAmAge	DNAm_Age Integrated in New Horvath Calculator	Horvath1, The original Horvath 2013 pan-tissue clock. Developed by Steve Horvath and trained on many different human cell types & tissues.	Horvath 2013	PMID 24138928	https://pubmed.ncbi.nlm.nih.gov/24138928/	https://dnamage.genetics.ucla.edu/
DNAmAgeHannum	DNAm_Age Integrated in New Horvath Calculator	Blood predictor of age, based on work by Hannum in Ideker lab 2013.	Hannum et al 2013	PMID 23177740	https://pubmed.ncbi.nlm.nih.gov/23177740/	https://dnamage.genetics.ucla.edu/
DNAmPhenoAge	DNAm_Age Integrated in New Horvath Calculator	PhenoAge morbidity & mortality predictor, developed by Morgan Levine in Steve Horvath's lab.	Levine et al 2018	PMID 29676998	https://pubmed.ncbi.nlm.nih.gov/29676998/	https://dnamage.genetics.ucla.edu/
DNAmAgeSkinBloodClock	DNAm_Age Integrated in New Horvath Calculator	Horvath2, Skin&BloodAge is trained on blood, saliva, buccal, and skin samples. It is useful for in vitro studies and it is one of if not the most accurate age predictors available.	Horvath 2018	PMID 30048243	https://pubmed.ncbi.nlm.nih.gov/30048243/	https://dnamage.genetics.ucla.edu/
IEAA	DNAm_Age Integrated in New Horvath Calculator	Intrinsic cell aging measure (acceleration), which tries to eliminate effects of cellular composition, computed as the residual of the classic Horvath methylation age.	Chen et al 2016	PMID 27690265	https://pubmed.ncbi.nlm.nih.gov/27690265/	https://dnamage.genetics.ucla.edu/
IEAA.Hannum	DNAm_Age Integrated in New Horvath Calculator	Intrinsic cell aging measure (acceleration), which tries to eliminate effects of cellular composition, computed as the residual of the Hannum methylation age.	Chen et al 2016	PMID 27690265	https://pubmed.ncbi.nlm.nih.gov/27690265/	https://dnamage.genetics.ucla.edu/
Epigenetic.Age.Zhang.y	DNAm_Age Integrated in New Horvath Calculator	Improved epigenetic clock designed with elastic net approach.	Zhang 2019	PMID 31443728	https://pubmed.ncbi.nlm.nih.gov/31443728/	https://dnamage.genetics.ucla.edu/
DNAmGrimAge2BasedOnPredictedAge	DNAm_Age Integrated in New Horvath Calculator	Follow-on version of GrimAge with novel components added.	Lu et al 2022	PMID 36516495	https://pubmed.ncbi.nlm.nih.gov/36516495/	https://dnamage.genetics.ucla.edu/
DNAmGrimAge2BasedOnRealAge	DNAm_Age Integrated in New Horvath Calculator	Follow-on version of GrimAge with novel components added.	Lu et al 2022	PMID 36516495	https://pubmed.ncbi.nlm.nih.gov/36516495/	https://dnamage.genetics.ucla.edu/
DNAmGrimAgeBasedOnPredictedAge	DNAm_Age Integrated in New Horvath Calculator	GrimAge mortality predictor when imputing age with Skin&BloodAge clock. Developed by Ake Lu and Steve Horvath.	Lu et al 2019	PMID 30669119	https://pubmed.ncbi.nlm.nih.gov/30669119/	https://dnamage.genetics.ucla.edu/
DNAmGrimAgeBasedOnRealAge	DNAm_Age Integrated in New Horvath Calculator	GrimAge is considered the best mortality predictor available. Developed by Ake Lu and Steve Horvath.	Lu et al 2019	PMID 30669119	https://pubmed.ncbi.nlm.nih.gov/30669119/	https://dnamage.genetics.ucla.edu/
AltumAge	AltumAge	Deep neural network model using 20,318 CpGs for pan-tissue age prediction.	de Lima Camillo et al 2022	DOI 10.1038/s41514-022-00085-y	https://www.nature.com/articles/s41514-022-00085-y	https://github.com/rsinghlab/AltumAge
DNAmTL	DNAm_TelomereLength Integrated in New Horvath Calculator	A predictor of telomere length based on DNA methylation.	Lu et al 2019	PMID 31422385	https://pubmed.ncbi.nlm.nih.gov/31422385/	https://dnamage.genetics.ucla.edu/
DunedinPoAm	Pace of Aging	Quantification of the pace of biological aging from a DNA-methylation blood test.	Belsky et al 2020	PMID 32367804	https://pubmed.ncbi.nlm.nih.gov/32367804/	https://github.com/danbelsky/DunedinPoAm38
DunedinPACE	Pace of Aging	Pace of Aging Calculated from the Epigenome – next-generation DNA methylation biomarker of the pace of aging.	Belsky et al 2022	PMID 35029144	https://pubmed.ncbi.nlm.nih.gov/35029144/	https://github.com/danbelsky/DunedinPACE
PCHorvath1	PC-Clock	Bolstered model of DNAmAgeSkinBloodClock improved with principal components from PCA.	Higgins-Chen et al 2022	PMID 36277076	https://pubmed.ncbi.nlm.nih.gov/36277076/	https://github.com/MorganLevineLab/PC-Clocks
PCHorvath2	PC-Clock	Bolstered model of Horvath’s DNAmAge improved with principal components from PCA.	Higgins-Chen et al 2022	PMID 36277076	https://pubmed.ncbi.nlm.nih.gov/36277076/	https://github.com/MorganLevineLab/PC-Clocks
PCHannum	PC-Clock	Bolstered model of DNAmAgeHannum improved with principal components from PCA.	Higgins-Chen et al 2022	PMID 36277076	https://pubmed.ncbi.nlm.nih.gov/36277076/	https://github.com/MorganLevineLab/PC-Clocks
PCPhenoAge	PC-Clock	Bolstered model of DNAmPhenoAge improved with principal components from PCA.	Higgins-Chen et al 2022	PMID 36277076	https://pubmed.ncbi.nlm.nih.gov/36277076/	https://github.com/MorganLevineLab/PC-Clocks
PCGrimAge	PC-Clock	Bolstered model of DNAmGrimAge improved with principal components from PCA.	Higgins-Chen et al 2022	PMID 36277076	https://pubmed.ncbi.nlm.nih.gov/36277076/	https://github.com/MorganLevineLab/PC-Clocks
PCDNAmTL	PC-Clock	Bolstered model of DNAmTL improved with principal components from PCA.	Higgins-Chen et al 2022	PMID 36277076	https://pubmed.ncbi.nlm.nih.gov/36277076/	https://github.com/MorganLevineLab/PC-Clocks
CRTAM	DNAm_ProteinLevels Integrated in New Horvath Calculator	Cytotoxic and regulatory T-cell molecule Uniprot O95727; Calculated with Online Horvath Calculator.	Hillary & Marioni 2021	PMID 33969230	https://pubmed.ncbi.nlm.nih.gov/33969230/	https://dnamage.genetics.ucla.edu/
FcRL2	DNAm_ProteinLevels Integrated in New Horvath Calculator	Fc receptor-like protein 2 Uniprot Q96LA5; Calculated with Online Horvath Calculator.	Hillary & Marioni 2021	PMID 33969230	https://pubmed.ncbi.nlm.nih.gov/33969230/	https://dnamage.genetics.ucla.edu/
G.CSF	DNAm_ProteinLevels Integrated in New Horvath Calculator	Granulocyte colony-stimulating factor Uniprot P09919; Calculated with Online Horvath Calculator.	Hillary & Marioni 2021	PMID 33969230	https://pubmed.ncbi.nlm.nih.gov/33969230/	https://dnamage.genetics.ucla.edu/
GDF.8	DNAm_ProteinLevels Integrated in New Horvath Calculator	Growth/differentiation factor 8 Uniprot O14793; Calculated with Online Horvath Calculator.	Hillary & Marioni 2021	PMID 33969230	https://pubmed.ncbi.nlm.nih.gov/33969230/	https://dnamage.genetics.ucla.edu/
GZMA	DNAm_ProteinLevels Integrated in New Horvath Calculator	Granzyme A Uniprot P12544; Calculated with Online Horvath Calculator.	Hillary & Marioni 2021	PMID 33969230	https://pubmed.ncbi.nlm.nih.gov/33969230/	https://dnamage.genetics.ucla.edu/
MATN3	DNAm_ProteinLevels Integrated in New Horvath Calculator	Matrilin-3 Uniprot O15232; Calculated with Online Horvath Calculator.	Hillary & Marioni 2021	PMID 33969230	https://pubmed.ncbi.nlm.nih.gov/33969230/	https://dnamage.genetics.ucla.edu/
MDGA1	DNAm_ProteinLevels Integrated in New Horvath Calculator	MAM domain-containing glycosylphosphatidylinositol anchor protein 1 Uniprot Q8NFP4; Calculated with Online Horvath Calculator.	Hillary & Marioni 2021	PMID 33969230	https://pubmed.ncbi.nlm.nih.gov/33969230/	https://dnamage.genetics.ucla.edu/
N.CDase	DNAm_ProteinLevels Integrated in New Horvath Calculator	Neutral ceramidase encoded by the ASHA2 gene; Calculated with Online Horvath Calculator.	Hillary & Marioni 2021	PMID 33969230	https://pubmed.ncbi.nlm.nih.gov/33969230/	https://dnamage.genetics.ucla.edu/
NEP	DNAm_ProteinLevels Integrated in New Horvath Calculator	Neprilysin Uniprot P08473; Calculated with Online Horvath Calculator.	Hillary & Marioni 2021	PMID 33969230	https://pubmed.ncbi.nlm.nih.gov/33969230/	https://dnamage.genetics.ucla.edu/
NMNAT1	DNAm_ProteinLevels Integrated in New Horvath Calculator	Nicotinamide/nicotinic acid mononucleotide adenylyltransferase 1 Uniprot Q9HAN9; Calculated with Online Horvath Calculator.	Hillary & Marioni 2021	PMID 33969230	https://pubmed.ncbi.nlm.nih.gov/33969230/	https://dnamage.genetics.ucla.edu/
NTRK3	DNAm_ProteinLevels Integrated in New Horvath Calculator	NT-3 growth factor receptor Uniprot Q16288; Calculated with Online Horvath Calculator.	Hillary & Marioni 2021	PMID 33969230	https://pubmed.ncbi.nlm.nih.gov/33969230/	https://dnamage.genetics.ucla.edu/
SIGLEC1	DNAm_ProteinLevels Integrated in New Horvath Calculator	Sialoadhesin Uniprot Q9BZZ2; Calculated with Online Horvath Calculator.	Hillary & Marioni 2021	PMID 33969230	https://pubmed.ncbi.nlm.nih.gov/33969230/	https://dnamage.genetics.ucla.edu/
SKR3	DNAm_ProteinLevels Integrated in New Horvath Calculator	Serine/threonine-protein kinase receptor R3 Uniprot P37023; Calculated with Online Horvath Calculator.	Hillary & Marioni 2021	PMID 33969230	https://pubmed.ncbi.nlm.nih.gov/33969230/	https://dnamage.genetics.ucla.edu/
SMPD1	DNAm_ProteinLevels Integrated in New Horvath Calculator	Sphingomyelin phosphodiesterase Uniprot P17405; Calculated with Online Horvath Calculator.	Hillary & Marioni 2021	PMID 33969230	https://pubmed.ncbi.nlm.nih.gov/33969230/	https://dnamage.genetics.ucla.edu/
CCL11	DNAm_ProteinLevels Integrated in New Horvath Calculator	Eotaxin Uniprot P51671; Calculated with Online Horvath Calculator.	Hillary & Marioni 2021	PMID 33969230	https://pubmed.ncbi.nlm.nih.gov/33969230/	https://dnamage.genetics.ucla.edu/
CD6	DNAm_ProteinLevels Integrated in New Horvath Calculator	T-cell differentiation antigen CD6 Uniprot P30203; Calculated with Online Horvath Calculator.	Hillary & Marioni 2021	PMID 33969230	https://pubmed.ncbi.nlm.nih.gov/33969230/	https://dnamage.genetics.ucla.edu/
CXCL10	DNAm_ProteinLevels Integrated in New Horvath Calculator	C-X-C motif chemokine 10 Uniprot P02778; Calculated with Online Horvath Calculator.	Hillary & Marioni 2021	PMID 33969230	https://pubmed.ncbi.nlm.nih.gov/33969230/	https://dnamage.genetics.ucla.edu/
CXCL11	DNAm_ProteinLevels Integrated in New Horvath Calculator	C-X-C motif chemokine 11 Uniprot O14625; Calculated with Online Horvath Calculator.	Hillary & Marioni 2021	PMID 33969230	https://pubmed.ncbi.nlm.nih.gov/33969230/	https://dnamage.genetics.ucla.edu/
CXCL9	DNAm_ProteinLevels Integrated in New Horvath Calculator	C-X-C motif chemokine 9 Uniprot Q07325; Calculated with Online Horvath Calculator.	Hillary & Marioni 2021	PMID 33969230	https://pubmed.ncbi.nlm.nih.gov/33969230/	https://dnamage.genetics.ucla.edu/
EN.RAGE	DNAm_ProteinLevels Integrated in New Horvath Calculator	Advanced glycosylation end-products binding protein enncoded by AGER gene Uniprot Q15109; Calculated with Online Horvath Calculator.	Hillary & Marioni 2021	PMID 33969230	https://pubmed.ncbi.nlm.nih.gov/33969230/	https://dnamage.genetics.ucla.edu/
FGF.21	DNAm_ProteinLevels Integrated in New Horvath Calculator	Fibroblast growth factor 21 Uniprot Q9NSA1; Calculated with Online Horvath Calculator.	Hillary & Marioni 2021	PMID 33969230	https://pubmed.ncbi.nlm.nih.gov/33969230/	https://dnamage.genetics.ucla.edu/
HGF	DNAm_ProteinLevels Integrated in New Horvath Calculator	Hepatocyte growth factor Uniprot P14210; Calculated with Online Horvath Calculator.	Hillary & Marioni 2021	PMID 33969230	https://pubmed.ncbi.nlm.nih.gov/33969230/	https://dnamage.genetics.ucla.edu/
IL.18R1	DNAm_ProteinLevels Integrated in New Horvath Calculator	Interleukin-18 receptor 1, Uniprot Q13478; Calculated with Online Horvath Calculator.	Hillary & Marioni 2021	PMID 33969230	https://pubmed.ncbi.nlm.nih.gov/33969230/	https://dnamage.genetics.ucla.edu/
IL6	DNAm_ProteinLevels Integrated in New Horvath Calculator	Interleukin-6 Uniprot P05231; Calculated with Online Horvath Calculator.	Hillary & Marioni 2021	PMID 33969230	https://pubmed.ncbi.nlm.nih.gov/33969230/	https://dnamage.genetics.ucla.edu/
OSM	DNAm_ProteinLevels Integrated in New Horvath Calculator	Oncostatin-M Uniprot P13725; Calculated with Online Horvath Calculator.	Hillary & Marioni 2021	PMID 33969230	https://pubmed.ncbi.nlm.nih.gov/33969230/	https://dnamage.genetics.ucla.edu/
TGF.alpha	DNAm_ProteinLevels Integrated in New Horvath Calculator	Protransforming growth factor alpha Uniprot P01135; Calculated with Online Horvath Calculator.	Hillary & Marioni 2021	PMID 33969230	https://pubmed.ncbi.nlm.nih.gov/33969230/	https://dnamage.genetics.ucla.edu/
TNFB	DNAm_ProteinLevels Integrated in New Horvath Calculator	Lymphotoxin-alpha Uniprot P01374; Calculated with Online Horvath Calculator.	Hillary & Marioni 2021	PMID 33969230	https://pubmed.ncbi.nlm.nih.gov/33969230/	https://dnamage.genetics.ucla.edu/
TNFSF14	DNAm_ProteinLevels Integrated in New Horvath Calculator	Tumor necrosis factor receptor superfamily member 14 Uniprot Q92956; Calculated with Online Horvath Calculator.	Hillary & Marioni 2021	PMID 33969230	https://pubmed.ncbi.nlm.nih.gov/33969230/	https://dnamage.genetics.ucla.edu/
VEGFA	DNAm_ProteinLevels Integrated in New Horvath Calculator	Vascular endothelial growth factor A Uniprot P15692; Calculated with Online Horvath Calculator.	Hillary & Marioni 2021	PMID 33969230	https://pubmed.ncbi.nlm.nih.gov/33969230/	https://dnamage.genetics.ucla.edu/
Ckine6	EpiScores by Gadd	CCL21, C-C motif chemokine 21, Uniprot O00585; EpiScores trained in the German KORA cohort, they explain between 1 and 58% of the variance in plasma levels.	Gadd et al 2022	PMID 35023833	https://pubmed.ncbi.nlm.nih.gov/35023833/	https://github.com/DanniGadd/EpiScores-for-protein-levels
MMP9	EpiScores by Gadd	MMP-9, Matrix metalloproteinase-9, Uniprot P14780; EpiScores trained in the German KORA cohort, they explain between 1 and 58% of the variance in plasma levels.	Gadd et al 2022	PMID 35023833	https://pubmed.ncbi.nlm.nih.gov/35023833/	https://github.com/DanniGadd/EpiScores-for-protein-levels
Myeloperoxidase	EpiScores by Gadd	Myeloperoxidase, Myeloperoxidase, Uniprot P05164; EpiScores trained in the German KORA cohort, they explain between 1 and 58% of the variance in plasma levels.	Gadd et al 2022	PMID 35023833	https://pubmed.ncbi.nlm.nih.gov/35023833/	https://github.com/DanniGadd/EpiScores-for-protein-levels
TrkC	EpiScores by Gadd	NRTK3, NT-3 growth factor receptor, Uniprot Q16288; EpiScores trained in the German KORA cohort, they explain between 1 and 58% of the variance in plasma levels.	Gadd et al 2022	PMID 35023833	https://pubmed.ncbi.nlm.nih.gov/35023833/	https://github.com/DanniGadd/EpiScores-for-protein-levels
BCMA	EpiScores by Gadd	TNFRSF17, Tumor necrosis factor receptor superfamily member 17, Uniprot Q02223; EpiScores trained in the German KORA cohort, they explain between 1 and 58% of the variance in plasma levels.	Gadd et al 2022	PMID 35023833	https://pubmed.ncbi.nlm.nih.gov/35023833/	https://github.com/DanniGadd/EpiScores-for-protein-levels
MIA	EpiScores by Gadd	MIA, Melanoma-derived growth regulatory protein, Uniprot Q16674; EpiScores trained in the German KORA cohort, they explain between 1 and 58% of the variance in plasma levels.	Gadd et al 2022	PMID 35023833	https://pubmed.ncbi.nlm.nih.gov/35023833/	https://github.com/DanniGadd/EpiScores-for-protein-levels
TECK	EpiScores by Gadd	CCL25 C-C, C-C motif chemokine 25, Uniprot O15444; EpiScores trained in the German KORA cohort, they explain between 1 and 58% of the variance in plasma levels.	Gadd et al 2022	PMID 35023833	https://pubmed.ncbi.nlm.nih.gov/35023833/	https://github.com/DanniGadd/EpiScores-for-protein-levels
IGFBP1	EpiScores by Gadd	IGFBP-1, Insulin-like growth factor-binding protein 1, Uniprot P08833; EpiScores trained in the German KORA cohort, they explain between 1 and 58% of the variance in plasma levels.	Gadd et al 2022	PMID 35023833	https://pubmed.ncbi.nlm.nih.gov/35023833/	https://github.com/DanniGadd/EpiScores-for-protein-levels
Lactoferrin	EpiScores by Gadd	LFT, Lactotransferrin, Uniprot P02788; EpiScores trained in the German KORA cohort, they explain between 1 and 58% of the variance in plasma levels.	Gadd et al 2022	PMID 35023833	https://pubmed.ncbi.nlm.nih.gov/35023833/	https://github.com/DanniGadd/EpiScores-for-protein-levels
BCAM	EpiScores by Gadd	BCAM, Basal cell adhesion molecule, Uniprot P50895; EpiScores trained in the German KORA cohort, they explain between 1 and 58% of the variance in plasma levels.	Gadd et al 2022	PMID 35023833	https://pubmed.ncbi.nlm.nih.gov/35023833/	https://github.com/DanniGadd/EpiScores-for-protein-levels
EDA	EpiScores by Gadd	Ectodysplasin-A, Ectodysplasin-A, Uniprot Q92838; EpiScores trained in the German KORA cohort, they explain between 1 and 58% of the variance in plasma levels.	Gadd et al 2022	PMID 35023833	https://pubmed.ncbi.nlm.nih.gov/35023833/	https://github.com/DanniGadd/EpiScores-for-protein-levels
C5a	EpiScores by Gadd	Complement C5a, Complement C5, Uniprot P01031; EpiScores trained in the German KORA cohort, they explain between 1 and 58% of the variance in plasma levels.	Gadd et al 2022	PMID 35023833	https://pubmed.ncbi.nlm.nih.gov/35023833/	https://github.com/DanniGadd/EpiScores-for-protein-levels
Growth.hormone.receptor	EpiScores by Gadd	GHR, Growth hormone receptor, Uniprot P10912; EpiScores trained in the German KORA cohort, they explain between 1 and 58% of the variance in plasma levels.	Gadd et al 2022	PMID 35023833	https://pubmed.ncbi.nlm.nih.gov/35023833/	https://github.com/DanniGadd/EpiScores-for-protein-levels
IGFBP4	EpiScores by Gadd	IGFBP-4, Insulin-like growth factor-binding protein 4, Uniprot P22692; EpiScores trained in the German KORA cohort, they explain between 1 and 58% of the variance in plasma levels.	Gadd et al 2022	PMID 35023833	https://pubmed.ncbi.nlm.nih.gov/35023833/	https://github.com/DanniGadd/EpiScores-for-protein-levels
SCGFbeta	EpiScores by Gadd	CLEC11A e2, C-type lectin domain family 11 member A, Uniprot Q9Y240; EpiScores trained in the German KORA cohort, they explain between 1 and 58% of the variance in plasma levels.	Gadd et al 2022	PMID 35023833	https://pubmed.ncbi.nlm.nih.gov/35023833/	https://github.com/DanniGadd/EpiScores-for-protein-levels
VCAM1	EpiScores by Gadd	VCAM1, Vascular cell adhesion protein 1, Uniprot P19320; EpiScores trained in the German KORA cohort, they explain between 1 and 58% of the variance in plasma levels.	Gadd et al 2022	PMID 35023833	https://pubmed.ncbi.nlm.nih.gov/35023833/	https://github.com/DanniGadd/EpiScores-for-protein-levels
Galectin4	EpiScores by Gadd	Galectin-4, Galectin-4, Uniprot P56470; EpiScores trained in the German KORA cohort, they explain between 1 and 58% of the variance in plasma levels.	Gadd et al 2022	PMID 35023833	https://pubmed.ncbi.nlm.nih.gov/35023833/	https://github.com/DanniGadd/EpiScores-for-protein-levels
DCSIGN	EpiScores by Gadd	CD209 antigen, CD209 antigen, Uniprot Q9NNX6; EpiScores trained in the German KORA cohort, they explain between 1 and 58% of the variance in plasma levels.	Gadd et al 2022	PMID 35023833	https://pubmed.ncbi.nlm.nih.gov/35023833/	https://github.com/DanniGadd/EpiScores-for-protein-levels
IL19	EpiScores by Gadd	Interleukin-19, Interleukin-19, Uniprot Q9UHD0; EpiScores trained in the German KORA cohort, they explain between 1 and 58% of the variance in plasma levels.	Gadd et al 2022	PMID 35023833	https://pubmed.ncbi.nlm.nih.gov/35023833/	https://github.com/DanniGadd/EpiScores-for-protein-levels
ITAC	EpiScores by Gadd	CXCL11 soma, C-X-C motif chemokine 11, Uniprot O14625; EpiScores trained in the German KORA cohort, they explain between 1 and 58% of the variance in plasma levels.	Gadd et al 2022	PMID 35023833	https://pubmed.ncbi.nlm.nih.gov/35023833/	https://github.com/DanniGadd/EpiScores-for-protein-levels
MRC2	EpiScores by Gadd	MRC2, C-type mannose receptor 2, Uniprot Q9UBG0; EpiScores trained in the German KORA cohort, they explain between 1 and 58% of the variance in plasma levels.	Gadd et al 2022	PMID 35023833	https://pubmed.ncbi.nlm.nih.gov/35023833/	https://github.com/DanniGadd/EpiScores-for-protein-levels
PARC	EpiScores by Gadd	CCL18, C-C motif chemokine 18, Uniprot P55774; EpiScores trained in the German KORA cohort, they explain between 1 and 58% of the variance in plasma levels.	Gadd et al 2022	PMID 35023833	https://pubmed.ncbi.nlm.nih.gov/35023833/	https://github.com/DanniGadd/EpiScores-for-protein-levels
resistin	EpiScores by Gadd	Resistin, Resistin, Uniprot Q9HD89; EpiScores trained in the German KORA cohort, they explain between 1 and 58% of the variance in plasma levels.	Gadd et al 2022	PMID 35023833	https://pubmed.ncbi.nlm.nih.gov/35023833/	https://github.com/DanniGadd/EpiScores-for-protein-levels
C9	EpiScores by Gadd	Complement c9, Complement component C9, Uniprot P02748; EpiScores trained in the German KORA cohort, they explain between 1 and 58% of the variance in plasma levels.	Gadd et al 2022	PMID 35023833	https://pubmed.ncbi.nlm.nih.gov/35023833/	https://github.com/DanniGadd/EpiScores-for-protein-levels
TIG2	EpiScores by Gadd	RARRES2, Retinoic acid receptor responder protein 2, Uniprot Q99969; EpiScores trained in the German KORA cohort, they explain between 1 and 58% of the variance in plasma levels.	Gadd et al 2022	PMID 35023833	https://pubmed.ncbi.nlm.nih.gov/35023833/	https://github.com/DanniGadd/EpiScores-for-protein-levels
TNF.sRII	EpiScores by Gadd	TNFRSF1B, Tumor necrosis factor receptor superfamily member 1B, Uniprot P20333; EpiScores trained in the German KORA cohort, they explain between 1 and 58% of the variance in plasma levels.	Gadd et al 2022	PMID 35023833	https://pubmed.ncbi.nlm.nih.gov/35023833/	https://github.com/DanniGadd/EpiScores-for-protein-levels
IDUA	EpiScores by Gadd	Alpha-L-iduronidase, Alpha-L-iduronidase, Uniprot P35475; EpiScores trained in the German KORA cohort, they explain between 1 and 58% of the variance in plasma levels.	Gadd et al 2022	PMID 35023833	https://pubmed.ncbi.nlm.nih.gov/35023833/	https://github.com/DanniGadd/EpiScores-for-protein-levels
ATS13	EpiScores by Gadd	ADAMTS, A disintegrin and metalloproteinase with thrombospondin motifs 13, Uniprot Q76LX8; EpiScores trained in the German KORA cohort, they explain between 1 and 58% of the variance in plasma levels.	Gadd et al 2022	PMID 35023833	https://pubmed.ncbi.nlm.nih.gov/35023833/	https://github.com/DanniGadd/EpiScores-for-protein-levels
Coagulation.Factor.VII	EpiScores by Gadd	Coagulation factor VII, Coagulation factor VII, Uniprot P08709; EpiScores trained in the German KORA cohort, they explain between 1 and 58% of the variance in plasma levels.	Gadd et al 2022	PMID 35023833	https://pubmed.ncbi.nlm.nih.gov/35023833/	https://github.com/DanniGadd/EpiScores-for-protein-levels
Granulysin	EpiScores by Gadd	Granulysin, Granulysin, Uniprot P22749; EpiScores trained in the German KORA cohort, they explain between 1 and 58% of the variance in plasma levels.	Gadd et al 2022	PMID 35023833	https://pubmed.ncbi.nlm.nih.gov/35023833/	https://github.com/DanniGadd/EpiScores-for-protein-levels
PIGR	EpiScores by Gadd	PIGR, Polymeric immunoglobulin receptor, Uniprot P01833; EpiScores trained in the German KORA cohort, they explain between 1 and 58% of the variance in plasma levels.	Gadd et al 2022	PMID 35023833	https://pubmed.ncbi.nlm.nih.gov/35023833/	https://github.com/DanniGadd/EpiScores-for-protein-levels
WFKN2	EpiScores by Gadd	WFIKKN2, WAP, Kazal, immunoglobulin, Kunitz and NTR domain-containing protein 2, Uniprot Q8TEU8; EpiScores trained in the German KORA cohort, they explain between 1 and 58% of the variance in plasma levels.	Gadd et al 2022	PMID 35023833	https://pubmed.ncbi.nlm.nih.gov/35023833/	https://github.com/DanniGadd/EpiScores-for-protein-levels
CD23	EpiScores by Gadd	FCER2, Low affinity immunoglobulin epsilon Fc receptor, Uniprot P06734; EpiScores trained in the German KORA cohort, they explain between 1 and 58% of the variance in plasma levels.	Gadd et al 2022	PMID 35023833	https://pubmed.ncbi.nlm.nih.gov/35023833/	https://github.com/DanniGadd/EpiScores-for-protein-levels
CD48	EpiScores by Gadd	CD48 antigen, CD48 antigen, Uniprot P09326; EpiScores trained in the German KORA cohort, they explain between 1 and 58% of the variance in plasma levels.	Gadd et al 2022	PMID 35023833	https://pubmed.ncbi.nlm.nih.gov/35023833/	https://github.com/DanniGadd/EpiScores-for-protein-levels
CD5L	EpiScores by Gadd	CDL5, CD5 antigen-like, Uniprot O43866; EpiScores trained in the German KORA cohort, they explain between 1 and 58% of the variance in plasma levels.	Gadd et al 2022	PMID 35023833	https://pubmed.ncbi.nlm.nih.gov/35023833/	https://github.com/DanniGadd/EpiScores-for-protein-levels
Contactin4	EpiScores by Gadd	Contactin-4, Contactin-4, Uniprot Q8IWV2; EpiScores trained in the German KORA cohort, they explain between 1 and 58% of the variance in plasma levels.	Gadd et al 2022	PMID 35023833	https://pubmed.ncbi.nlm.nih.gov/35023833/	https://github.com/DanniGadd/EpiScores-for-protein-levels
FCG3B	EpiScores by Gadd	FCGR3A, Low affinity immunoglobulin gamma Fc region receptor III-B, Uniprot O75015; EpiScores trained in the German KORA cohort, they explain between 1 and 58% of the variance in plasma levels.	Gadd et al 2022	PMID 35023833	https://pubmed.ncbi.nlm.nih.gov/35023833/	https://github.com/DanniGadd/EpiScores-for-protein-levels
Heparin.cofactor.II	EpiScores by Gadd	HCII, Heparin cofactor 2, Uniprot P05546; EpiScores trained in the German KORA cohort, they explain between 1 and 58% of the variance in plasma levels.	Gadd et al 2022	PMID 35023833	https://pubmed.ncbi.nlm.nih.gov/35023833/	https://github.com/DanniGadd/EpiScores-for-protein-levels
LY9	EpiScores by Gadd	LY9, T-lymphocyte surface antigen Ly-9, Uniprot Q9HBG7; EpiScores trained in the German KORA cohort, they explain between 1 and 58% of the variance in plasma levels.	Gadd et al 2022	PMID 35023833	https://pubmed.ncbi.nlm.nih.gov/35023833/	https://github.com/DanniGadd/EpiScores-for-protein-levels
TSP2	EpiScores by Gadd	THBS2, Thrombospondin-2, Uniprot P35442; EpiScores trained in the German KORA cohort, they explain between 1 and 58% of the variance in plasma levels.	Gadd et al 2022	PMID 35023833	https://pubmed.ncbi.nlm.nih.gov/35023833/	https://github.com/DanniGadd/EpiScores-for-protein-levels
Aminoacylase1	EpiScores by Gadd	Aminoacylase-1, Aminoacylase-1, Uniprot Q03154; EpiScores trained in the German KORA cohort, they explain between 1 and 58% of the variance in plasma levels.	Gadd et al 2022	PMID 35023833	https://pubmed.ncbi.nlm.nih.gov/35023833/	https://github.com/DanniGadd/EpiScores-for-protein-levels
BMP1	EpiScores by Gadd	BMP-1, Bone morphogenetic protein 1, Uniprot P13497; EpiScores trained in the German KORA cohort, they explain between 1 and 58% of the variance in plasma levels.	Gadd et al 2022	PMID 35023833	https://pubmed.ncbi.nlm.nih.gov/35023833/	https://github.com/DanniGadd/EpiScores-for-protein-levels
TPSB2	EpiScores by Gadd	Tryptase beta-2, Tryptase beta-2, Uniprot P20231; EpiScores trained in the German KORA cohort, they explain between 1 and 58% of the variance in plasma levels.	Gadd et al 2022	PMID 35023833	https://pubmed.ncbi.nlm.nih.gov/35023833/	https://github.com/DanniGadd/EpiScores-for-protein-levels
granzyme.A	EpiScores by Gadd	Granzyme A, Granzyme A, Uniprot P12544; EpiScores trained in the German KORA cohort, they explain between 1 and 58% of the variance in plasma levels.	Gadd et al 2022	PMID 35023833	https://pubmed.ncbi.nlm.nih.gov/35023833/	https://github.com/DanniGadd/EpiScores-for-protein-levels
IR	EpiScores by Gadd	Insulin receptor, Insulin receptor, Uniprot P06213; EpiScores trained in the German KORA cohort, they explain between 1 and 58% of the variance in plasma levels.	Gadd et al 2022	PMID 35023833	https://pubmed.ncbi.nlm.nih.gov/35023833/	https://github.com/DanniGadd/EpiScores-for-protein-levels
sESelectin	EpiScores by Gadd	E-selectin, E-selectin, Uniprot P16581; EpiScores trained in the German KORA cohort, they explain between 1 and 58% of the variance in plasma levels.	Gadd et al 2022	PMID 35023833	https://pubmed.ncbi.nlm.nih.gov/35023833/	https://github.com/DanniGadd/EpiScores-for-protein-levels
Thrombopoietin.Receptor	EpiScores by Gadd	TPO, Thrombopoietin receptor, Uniprot P40238; EpiScores trained in the German KORA cohort, they explain between 1 and 58% of the variance in plasma levels.	Gadd et al 2022	PMID 35023833	https://pubmed.ncbi.nlm.nih.gov/35023833/	https://github.com/DanniGadd/EpiScores-for-protein-levels
b2Microglobulin	EpiScores by Gadd	B2-microglobulin, Beta-2-microglobulin, Uniprot P61769; EpiScores trained in the German KORA cohort, they explain between 1 and 58% of the variance in plasma levels.	Gadd et al 2022	PMID 35023833	https://pubmed.ncbi.nlm.nih.gov/35023833/	https://github.com/DanniGadd/EpiScores-for-protein-levels
Lymphotoxin.a1b2	EpiScores by Gadd	Lymphotoxin a, Lymphotoxin-alpha|Lymphotoxin-beta, Uniprot P01374|Q06643; EpiScores trained in the German KORA cohort, they explain between 1 and 58% of the variance in plasma levels.	Gadd et al 2022	PMID 35023833	https://pubmed.ncbi.nlm.nih.gov/35023833/	https://github.com/DanniGadd/EpiScores-for-protein-levels
MDC	EpiScores by Gadd	CCL22, C-C motif chemokine 22, Uniprot O00626; EpiScores trained in the German KORA cohort, they explain between 1 and 58% of the variance in plasma levels.	Gadd et al 2022	PMID 35023833	https://pubmed.ncbi.nlm.nih.gov/35023833/	https://github.com/DanniGadd/EpiScores-for-protein-levels
TARC	EpiScores by Gadd	CCL17, C-C motif chemokine 17, Uniprot Q92583; EpiScores trained in the German KORA cohort, they explain between 1 and 58% of the variance in plasma levels.	Gadd et al 2022	PMID 35023833	https://pubmed.ncbi.nlm.nih.gov/35023833/	https://github.com/DanniGadd/EpiScores-for-protein-levels
Adiponectin	EpiScores by Gadd	Adiponectin, Adiponectin, Uniprot Q15848; EpiScores trained in the German KORA cohort, they explain between 1 and 58% of the variance in plasma levels.	Gadd et al 2022	PMID 35023833	https://pubmed.ncbi.nlm.nih.gov/35023833/	https://github.com/DanniGadd/EpiScores-for-protein-levels
Chitotriosidase1	EpiScores by Gadd	CHIT-1, Chitotriosidase-1, Uniprot Q13231; EpiScores trained in the German KORA cohort, they explain between 1 and 58% of the variance in plasma levels.	Gadd et al 2022	PMID 35023833	https://pubmed.ncbi.nlm.nih.gov/35023833/	https://github.com/DanniGadd/EpiScores-for-protein-levels
HGFA	EpiScores by Gadd	HGFA, Hepatocyte growth factor activator, Uniprot Q04756; EpiScores trained in the German KORA cohort, they explain between 1 and 58% of the variance in plasma levels.	Gadd et al 2022	PMID 35023833	https://pubmed.ncbi.nlm.nih.gov/35023833/	https://github.com/DanniGadd/EpiScores-for-protein-levels
Endocan	EpiScores by Gadd	ESM-1, Endothelial cell-specific molecule 1, Uniprot Q9NQ30; EpiScores trained in the German KORA cohort, they explain between 1 and 58% of the variance in plasma levels.	Gadd et al 2022	PMID 35023833	https://pubmed.ncbi.nlm.nih.gov/35023833/	https://github.com/DanniGadd/EpiScores-for-protein-levels
IP10	EpiScores by Gadd	CXCL10 soma, C-X-C motif chemokine 10, Uniprot P02778; EpiScores trained in the German KORA cohort, they explain between 1 and 58% of the variance in plasma levels.	Gadd et al 2022	PMID 35023833	https://pubmed.ncbi.nlm.nih.gov/35023833/	https://github.com/DanniGadd/EpiScores-for-protein-levels
PAPPA	EpiScores by Gadd	PAPP-A, Pappalysin-1, Uniprot Q13219; EpiScores trained in the German KORA cohort, they explain between 1 and 58% of the variance in plasma levels.	Gadd et al 2022	PMID 35023833	https://pubmed.ncbi.nlm.nih.gov/35023833/	https://github.com/DanniGadd/EpiScores-for-protein-levels
alpha1antichymotrypsin.complex	EpiScores by Gadd	SERPIN A3, Alpha-1-antichymotrypsin, Uniprot P01011; EpiScores trained in the German KORA cohort, they explain between 1 and 58% of the variance in plasma levels.	Gadd et al 2022	PMID 35023833	https://pubmed.ncbi.nlm.nih.gov/35023833/	https://github.com/DanniGadd/EpiScores-for-protein-levels
MMP2	EpiScores by Gadd	MMP-2, 72 kDa type IV collagenase, Uniprot P08253; EpiScores trained in the German KORA cohort, they explain between 1 and 58% of the variance in plasma levels.	Gadd et al 2022	PMID 35023833	https://pubmed.ncbi.nlm.nih.gov/35023833/	https://github.com/DanniGadd/EpiScores-for-protein-levels
CRP	EpiScores by Gadd	CRP, C-reactive protein, Uniprot P02741; EpiScores trained in the German KORA cohort, they explain between 1 and 58% of the variance in plasma levels.	Gadd et al 2022	PMID 35023833	https://pubmed.ncbi.nlm.nih.gov/35023833/	https://github.com/DanniGadd/EpiScores-for-protein-levels
MSP	EpiScores by Gadd	HGFI, Hepatocyte growth factor-like protein, Uniprot P26927; EpiScores trained in the German KORA cohort, they explain between 1 and 58% of the variance in plasma levels.	Gadd et al 2022	PMID 35023833	https://pubmed.ncbi.nlm.nih.gov/35023833/	https://github.com/DanniGadd/EpiScores-for-protein-levels
ENPP7	EpiScores by Gadd	ENPP7, Ectonucleotide pyrophosphatase/phosphodiesterase family member 7, Uniprot Q6UWV6; EpiScores trained in the German KORA cohort, they explain between 1 and 58% of the variance in plasma levels.	Gadd et al 2022	PMID 35023833	https://pubmed.ncbi.nlm.nih.gov/35023833/	https://github.com/DanniGadd/EpiScores-for-protein-levels
C4	EpiScores by Gadd	Complement C4, Complement C4-A|Complement C4-B, Uniprot P0C0L4|P0C0L5; EpiScores trained in the German KORA cohort, they explain between 1 and 58% of the variance in plasma levels.	Gadd et al 2022	PMID 35023833	https://pubmed.ncbi.nlm.nih.gov/35023833/	https://github.com/DanniGadd/EpiScores-for-protein-levels
MMP12	EpiScores by Gadd	MMP-12, Macrophage metalloelastase, Uniprot P39900; EpiScores trained in the German KORA cohort, they explain between 1 and 58% of the variance in plasma levels.	Gadd et al 2022	PMID 35023833	https://pubmed.ncbi.nlm.nih.gov/35023833/	https://github.com/DanniGadd/EpiScores-for-protein-levels
NCAM120	EpiScores by Gadd	NCAM-120, Neural cell adhesion molecule 1, Uniprot P13591; EpiScores trained in the German KORA cohort, they explain between 1 and 58% of the variance in plasma levels.	Gadd et al 2022	PMID 35023833	https://pubmed.ncbi.nlm.nih.gov/35023833/	https://github.com/DanniGadd/EpiScores-for-protein-levels
SCGFalpha	EpiScores by Gadd	CLEC11A e1, C-type lectin superfamily member 3, Lymphocyte secreted C-type lectin, Stem Cell Growth Factor-alpha, Uniprot Q9Y240; EpiScores trained in the German KORA cohort, they explain between 1 and 58% of the variance in plasma levels.	Gadd et al 2022	PMID 35023833	https://pubmed.ncbi.nlm.nih.gov/35023833/	https://github.com/DanniGadd/EpiScores-for-protein-levels
SLIK5	EpiScores by Gadd	SLITRK5, SLIT and NTRK-like protein 5, Uniprot O94991; EpiScores trained in the German KORA cohort, they explain between 1 and 58% of the variance in plasma levels.	Gadd et al 2022	PMID 35023833	https://pubmed.ncbi.nlm.nih.gov/35023833/	https://github.com/DanniGadd/EpiScores-for-protein-levels
Afamin	EpiScores by Gadd	Afamin, Afamin, Uniprot P43652; EpiScores trained in the German KORA cohort, they explain between 1 and 58% of the variance in plasma levels.	Gadd et al 2022	PMID 35023833	https://pubmed.ncbi.nlm.nih.gov/35023833/	https://github.com/DanniGadd/EpiScores-for-protein-levels
sLSelectin	EpiScores by Gadd	L-selectin, L-selectin, Uniprot P14151; EpiScores trained in the German KORA cohort, they explain between 1 and 58% of the variance in plasma levels.	Gadd et al 2022	PMID 35023833	https://pubmed.ncbi.nlm.nih.gov/35023833/	https://github.com/DanniGadd/EpiScores-for-protein-levels
Lysozyme	EpiScores by Gadd	Lysozyme C, Lysozyme C, Uniprot P61626; EpiScores trained in the German KORA cohort, they explain between 1 and 58% of the variance in plasma levels.	Gadd et al 2022	PMID 35023833	https://pubmed.ncbi.nlm.nih.gov/35023833/	https://github.com/DanniGadd/EpiScores-for-protein-levels
MMP1	EpiScores by Gadd	MMP-1, Interstitial collagenase, Uniprot P03956; EpiScores trained in the German KORA cohort, they explain between 1 and 58% of the variance in plasma levels.	Gadd et al 2022	PMID 35023833	https://pubmed.ncbi.nlm.nih.gov/35023833/	https://github.com/DanniGadd/EpiScores-for-protein-levels
SHBG	EpiScores by Gadd	SHBG, Sex hormone-binding globulin, Uniprot P04278; EpiScores trained in the German KORA cohort, they explain between 1 and 58% of the variance in plasma levels.	Gadd et al 2022	PMID 35023833	https://pubmed.ncbi.nlm.nih.gov/35023833/	https://github.com/DanniGadd/EpiScores-for-protein-levels
Stanniocalcin1	EpiScores by Gadd	Stanniocalcin-1, Stanniocalcin-1, Uniprot P52823; EpiScores trained in the German KORA cohort, they explain between 1 and 58% of the variance in plasma levels.	Gadd et al 2022	PMID 35023833	https://pubmed.ncbi.nlm.nih.gov/35023833/	https://github.com/DanniGadd/EpiScores-for-protein-levels
GP1BA	EpiScores by Gadd	GPIba, Platelet glycoprotein Ib alpha chain, Uniprot P07359; EpiScores trained in the German KORA cohort, they explain between 1 and 58% of the variance in plasma levels.	Gadd et al 2022	PMID 35023833	https://pubmed.ncbi.nlm.nih.gov/35023833/	https://github.com/DanniGadd/EpiScores-for-protein-levels
LG3BP	EpiScores by Gadd	LGALS3BP, Galectin-3-binding protein, Uniprot Q08380; EpiScores trained in the German KORA cohort, they explain between 1 and 58% of the variance in plasma levels.	Gadd et al 2022	PMID 35023833	https://pubmed.ncbi.nlm.nih.gov/35023833/	https://github.com/DanniGadd/EpiScores-for-protein-levels
sCD163	EpiScores by Gadd	CD163, Scavenger receptor cysteine-rich type 1 protein M130, Uniprot Q86VB7; EpiScores trained in the German KORA cohort, they explain between 1 and 58% of the variance in plasma levels.	Gadd et al 2022	PMID 35023833	https://pubmed.ncbi.nlm.nih.gov/35023833/	https://github.com/DanniGadd/EpiScores-for-protein-levels
SEPR	EpiScores by Gadd	FAP, Prolyl endopeptidase FAP, Uniprot Q12884; EpiScores trained in the German KORA cohort, they explain between 1 and 58% of the variance in plasma levels.	Gadd et al 2022	PMID 35023833	https://pubmed.ncbi.nlm.nih.gov/35023833/	https://github.com/DanniGadd/EpiScores-for-protein-levels
Trypsin.2	EpiScores by Gadd	Trypsin-2, Trypsin-2, Uniprot P07478; EpiScores trained in the German KORA cohort, they explain between 1 and 58% of the variance in plasma levels.	Gadd et al 2022	PMID 35023833	https://pubmed.ncbi.nlm.nih.gov/35023833/	https://github.com/DanniGadd/EpiScores-for-protein-levels
Notch.1	EpiScores by Gadd	NOTCH1, Neurogenic locus notch homolog protein 1, Uniprot P46531; EpiScores trained in the German KORA cohort, they explain between 1 and 58% of the variance in plasma levels.	Gadd et al 2022	PMID 35023833	https://pubmed.ncbi.nlm.nih.gov/35023833/	https://github.com/DanniGadd/EpiScores-for-protein-levels
sICAM5	EpiScores by Gadd	ICAM5, Intercellular adhesion molecule 5, Uniprot Q9UMF0; EpiScores trained in the German KORA cohort, they explain between 1 and 58% of the variance in plasma levels.	Gadd et al 2022	PMID 35023833	https://pubmed.ncbi.nlm.nih.gov/35023833/	https://github.com/DanniGadd/EpiScores-for-protein-levels
calgranulin.B	EpiScores by Gadd	S100-A9, Protein S100-A9, Uniprot P06702; EpiScores trained in the German KORA cohort, they explain between 1 and 58% of the variance in plasma levels.	Gadd et al 2022	PMID 35023833	https://pubmed.ncbi.nlm.nih.gov/35023833/	https://github.com/DanniGadd/EpiScores-for-protein-levels
OMD	EpiScores by Gadd	Osteomodulin, Osteomodulin, Uniprot Q99983; EpiScores trained in the German KORA cohort, they explain between 1 and 58% of the variance in plasma levels.	Gadd et al 2022	PMID 35023833	https://pubmed.ncbi.nlm.nih.gov/35023833/	https://github.com/DanniGadd/EpiScores-for-protein-levels
Semaphorin.3E	EpiScores by Gadd	Semaphorin-3E, Semaphorin-3E, Uniprot O15041; EpiScores trained in the German KORA cohort, they explain between 1 and 58% of the variance in plasma levels.	Gadd et al 2022	PMID 35023833	https://pubmed.ncbi.nlm.nih.gov/35023833/	https://github.com/DanniGadd/EpiScores-for-protein-levels
Testican2	EpiScores by Gadd	Testican-2, Testican-2, Uniprot Q92563; EpiScores trained in the German KORA cohort, they explain between 1 and 58% of the variance in plasma levels.	Gadd et al 2022	PMID 35023833	https://pubmed.ncbi.nlm.nih.gov/35023833/	https://github.com/DanniGadd/EpiScores-for-protein-levels
CRTAM	EpiScores by Gadd	Cytotoxic and regulatory T-cell molecule Uniprot O95727; EpiScores trained in the Scottish LBC1936 cohort, they explain between 1 and 58% of the variance in plasma levels.	Gadd et al 2022	PMID 35023833	https://pubmed.ncbi.nlm.nih.gov/35023833/	https://github.com/DanniGadd/EpiScores-for-protein-levels
EZR	EpiScores by Gadd	Ezrin Uniprot P15311; EpiScores trained in the Scottish LBC1936 cohort, they explain between 1 and 58% of the variance in plasma levels.	Gadd et al 2022	PMID 35023833	https://pubmed.ncbi.nlm.nih.gov/35023833/	https://github.com/DanniGadd/EpiScores-for-protein-levels
FcRL2	EpiScores by Gadd	Fc receptor-like protein 2 Uniprot Q96LA5; EpiScores trained in the Scottish LBC1936 cohort, they explain between 1 and 58% of the variance in plasma levels.	Gadd et al 2022	PMID 35023833	https://pubmed.ncbi.nlm.nih.gov/35023833/	https://github.com/DanniGadd/EpiScores-for-protein-levels
G.CSF	EpiScores by Gadd	Granulocyte colony-stimulating factor Uniprot P09919; EpiScores trained in the Scottish LBC1936 cohort, they explain between 1 and 58% of the variance in plasma levels.	Gadd et al 2022	PMID 35023833	https://pubmed.ncbi.nlm.nih.gov/35023833/	https://github.com/DanniGadd/EpiScores-for-protein-levels
GDF.8	EpiScores by Gadd	Growth/differentiation factor 8 Uniprot O14793; EpiScores trained in the Scottish LBC1936 cohort, they explain between 1 and 58% of the variance in plasma levels.	Gadd et al 2022	PMID 35023833	https://pubmed.ncbi.nlm.nih.gov/35023833/	https://github.com/DanniGadd/EpiScores-for-protein-levels
GZMA	EpiScores by Gadd	Granzyme A Uniprot P12544; EpiScores trained in the Scottish LBC1936 cohort, they explain between 1 and 58% of the variance in plasma levels.	Gadd et al 2022	PMID 35023833	https://pubmed.ncbi.nlm.nih.gov/35023833/	https://github.com/DanniGadd/EpiScores-for-protein-levels
N.CDase	EpiScores by Gadd	Neutral ceramidase encoded by the ASHA2 gene Uniprot ; EpiScores trained in the Scottish LBC1936 cohort, they explain between 1 and 58% of the variance in plasma levels.	Gadd et al 2022	PMID 35023833	https://pubmed.ncbi.nlm.nih.gov/35023833/	https://github.com/DanniGadd/EpiScores-for-protein-levels
NEP	EpiScores by Gadd	Neprilysin Uniprot P08473; EpiScores trained in the Scottish LBC1936 cohort, they explain between 1 and 58% of the variance in plasma levels.	Gadd et al 2022	PMID 35023833	https://pubmed.ncbi.nlm.nih.gov/35023833/	https://github.com/DanniGadd/EpiScores-for-protein-levels
NMNAT1	EpiScores by Gadd	Nicotinamide/nicotinic acid mononucleotide adenylyltransferase 1 Uniprot Q9HAN9; EpiScores trained in the Scottish LBC1936 cohort, they explain between 1 and 58% of the variance in plasma levels.	Gadd et al 2022	PMID 35023833	https://pubmed.ncbi.nlm.nih.gov/35023833/	https://github.com/DanniGadd/EpiScores-for-protein-levels
NTRK3	EpiScores by Gadd	NT-3 growth factor receptor Uniprot Q16288; EpiScores trained in the Scottish LBC1936 cohort, they explain between 1 and 58% of the variance in plasma levels.	Gadd et al 2022	PMID 35023833	https://pubmed.ncbi.nlm.nih.gov/35023833/	https://github.com/DanniGadd/EpiScores-for-protein-levels
SIGLEC1	EpiScores by Gadd	Sialoadhesin Uniprot Q9BZZ2; EpiScores trained in the Scottish LBC1936 cohort, they explain between 1 and 58% of the variance in plasma levels.	Gadd et al 2022	PMID 35023833	https://pubmed.ncbi.nlm.nih.gov/35023833/	https://github.com/DanniGadd/EpiScores-for-protein-levels
SKR3	EpiScores by Gadd	Serine/threonine-protein kinase receptor R3 Uniprot P37023; EpiScores trained in the Scottish LBC1936 cohort, they explain between 1 and 58% of the variance in plasma levels.	Gadd et al 2022	PMID 35023833	https://pubmed.ncbi.nlm.nih.gov/35023833/	https://github.com/DanniGadd/EpiScores-for-protein-levels
SMPD1	EpiScores by Gadd	Sphingomyelin phosphodiesterase Uniprot P17405; EpiScores trained in the Scottish LBC1936 cohort, they explain between 1 and 58% of the variance in plasma levels.	Gadd et al 2022	PMID 35023833	https://pubmed.ncbi.nlm.nih.gov/35023833/	https://github.com/DanniGadd/EpiScores-for-protein-levels
CCL11	EpiScores by Gadd	Eotaxin Uniprot P51671; EpiScores trained in the Scottish LBC1936 cohort, they explain between 1 and 58% of the variance in plasma levels.	Gadd et al 2022	PMID 35023833	https://pubmed.ncbi.nlm.nih.gov/35023833/	https://github.com/DanniGadd/EpiScores-for-protein-levels
CD6	EpiScores by Gadd	T-cell differentiation antigen CD6 Uniprot P30203; EpiScores trained in the Scottish LBC1936 cohort, they explain between 1 and 58% of the variance in plasma levels.	Gadd et al 2022	PMID 35023833	https://pubmed.ncbi.nlm.nih.gov/35023833/	https://github.com/DanniGadd/EpiScores-for-protein-levels
CXCL10	EpiScores by Gadd	C-X-C motif chemokine 10 Uniprot P02778; EpiScores trained in the Scottish LBC1936 cohort, they explain between 1 and 58% of the variance in plasma levels.	Gadd et al 2022	PMID 35023833	https://pubmed.ncbi.nlm.nih.gov/35023833/	https://github.com/DanniGadd/EpiScores-for-protein-levels
CXCL11	EpiScores by Gadd	C-X-C motif chemokine 11 Uniprot O14625; EpiScores trained in the Scottish LBC1936 cohort, they explain between 1 and 58% of the variance in plasma levels.	Gadd et al 2022	PMID 35023833	https://pubmed.ncbi.nlm.nih.gov/35023833/	https://github.com/DanniGadd/EpiScores-for-protein-levels
CXCL9	EpiScores by Gadd	C-X-C motif chemokine 9 Uniprot Q07325; EpiScores trained in the Scottish LBC1936 cohort, they explain between 1 and 58% of the variance in plasma levels.	Gadd et al 2022	PMID 35023833	https://pubmed.ncbi.nlm.nih.gov/35023833/	https://github.com/DanniGadd/EpiScores-for-protein-levels
EN.RAGE	EpiScores by Gadd	Advanced glycosylation end-products binding protein enncoded by AGER gene Uniprot Q15109; EpiScores trained in the Scottish LBC1936 cohort, they explain between 1 and 58% of the variance in plasma levels.	Gadd et al 2022	PMID 35023833	https://pubmed.ncbi.nlm.nih.gov/35023833/	https://github.com/DanniGadd/EpiScores-for-protein-levels
FGF.21	EpiScores by Gadd	Fibroblast growth factor 21 Uniprot Q9NSA1; EpiScores trained in the Scottish LBC1936 cohort, they explain between 1 and 58% of the variance in plasma levels.	Gadd et al 2022	PMID 35023833	https://pubmed.ncbi.nlm.nih.gov/35023833/	https://github.com/DanniGadd/EpiScores-for-protein-levels
HGF	EpiScores by Gadd	Hepatocyte growth factor Uniprot P14210; EpiScores trained in the Scottish LBC1936 cohort, they explain between 1 and 58% of the variance in plasma levels.	Gadd et al 2022	PMID 35023833	https://pubmed.ncbi.nlm.nih.gov/35023833/	https://github.com/DanniGadd/EpiScores-for-protein-levels
MMP.1	EpiScores by Gadd	Interstitial collagenase Uniprot P03956; EpiScores trained in the Scottish LBC1936 cohort, they explain between 1 and 58% of the variance in plasma levels.	Gadd et al 2022	PMID 35023833	https://pubmed.ncbi.nlm.nih.gov/35023833/	https://github.com/DanniGadd/EpiScores-for-protein-levels
OSM	EpiScores by Gadd	Oncostatin-M Uniprot P13725; EpiScores trained in the Scottish LBC1936 cohort, they explain between 1 and 58% of the variance in plasma levels.	Gadd et al 2022	PMID 35023833	https://pubmed.ncbi.nlm.nih.gov/35023833/	https://github.com/DanniGadd/EpiScores-for-protein-levels
TGF.alpha	EpiScores by Gadd	Protransforming growth factor alpha Uniprot P01135; EpiScores trained in the Scottish LBC1936 cohort, they explain between 1 and 58% of the variance in plasma levels.	Gadd et al 2022	PMID 35023833	https://pubmed.ncbi.nlm.nih.gov/35023833/	https://github.com/DanniGadd/EpiScores-for-protein-levels
VEGFA	EpiScores by Gadd	Vascular endothelial growth factor A Uniprot P15692; EpiScores trained in the Scottish LBC1936 cohort, they explain between 1 and 58% of the variance in plasma levels.	Gadd et al 2022	PMID 35023833	https://pubmed.ncbi.nlm.nih.gov/35023833/	https://github.com/DanniGadd/EpiScores-for-protein-levels
Epigenetic.Age.Zhang.	EpiScores by Gadd	DNAm based estimate of Epigenetic Age by Zhang.	Gadd et al 2022	PMID 35023833	https://pubmed.ncbi.nlm.nih.gov/35023833/	https://github.com/DanniGadd/EpiScores-for-protein-levels
CRP_CpG_risk_score	EWAS-CRP	DNA methylation signature of chronic low-grade inflammation as measured by C-Reactive protein (CRP).	Wielscher et al 2022	PMID 35504910	https://pubmed.ncbi.nlm.nih.gov/35504910/	https://github.com/Mwielscher/EWAS_CRP
CD8T	DNAm_Tissue_ImmuneCells Integrated in New Horvath Calculator	Estimated abundance of CD8T cells. Should not be used as counts or percentages.	Aryee et al 2014	PMID 24478339	https://pubmed.ncbi.nlm.nih.gov/24478339/	https://dnamage.genetics.ucla.edu/
CD4T	DNAm_Tissue_ImmuneCells Integrated in New Horvath Calculator	Estimated abundance of CD4T cells. Should not be used as counts or percentages.	Aryee et al 2014	PMID 24478339	https://pubmed.ncbi.nlm.nih.gov/24478339/	https://dnamage.genetics.ucla.edu/
NK	DNAm_Tissue_ImmuneCells Integrated in New Horvath Calculator	Estimated abundance of NK cells. Should not be used as counts or percentages.	Aryee et al 2014	PMID 24478339	https://pubmed.ncbi.nlm.nih.gov/24478339/	https://dnamage.genetics.ucla.edu/
Bcell	DNAm_Tissue_ImmuneCells Integrated in New Horvath Calculator	Estimated abundance of Bcell cells. Should not be used as counts or percentages.	Aryee et al 2014	PMID 24478339	https://pubmed.ncbi.nlm.nih.gov/24478339/	https://dnamage.genetics.ucla.edu/
Mono	DNAm_Tissue_ImmuneCells Integrated in New Horvath Calculator	Estimated abundance of Mono cells. Should not be used as counts or percentages.	Aryee et al 2014	PMID 24478339	https://pubmed.ncbi.nlm.nih.gov/24478339/	https://dnamage.genetics.ucla.edu/
Gran	DNAm_Tissue_ImmuneCells Integrated in New Horvath Calculator	Estimated abundance of Gran cells. Should not be used as counts or percentages.	Aryee et al 2014	PMID 24478339	https://pubmed.ncbi.nlm.nih.gov/24478339/	https://dnamage.genetics.ucla.edu/
PlasmaBlast	DNAm_Tissue_ImmuneCells Integrated in New Horvath Calculator	Estimated abundance of PlasmaBlast cells. Should not be used as counts or percentages.	Horvath 2013	PMID 24138928	https://pubmed.ncbi.nlm.nih.gov/24138928/	https://dnamage.genetics.ucla.edu/
CD8pCD28nCD45RAn	DNAm_Tissue_ImmuneCells Integrated in New Horvath Calculator	Estimated abundance of CD8pCD28nCD45RAn cells, a type of senescent CD8 T cell. Should not be used as counts or percentages.	Horvath 2013	PMID 24138928	https://pubmed.ncbi.nlm.nih.gov/24138928/	https://dnamage.genetics.ucla.edu/
CD8.naive	DNAm_Tissue_ImmuneCells Integrated in New Horvath Calculator	Estimated abundance of CD8.naive cells. Should not be used as counts or percentages.	Horvath 2013	PMID 24138928	https://pubmed.ncbi.nlm.nih.gov/24138928/	https://dnamage.genetics.ucla.edu/
CD4.naive	DNAm_Tissue_ImmuneCells Integrated in New Horvath Calculator	Estimated abundance of CD4.naive cells. Should not be used as counts or percentages.	Horvath 2013	PMID 24138928	https://pubmed.ncbi.nlm.nih.gov/24138928/	https://dnamage.genetics.ucla.edu/
